# Supplementary material for: Proteomic analysis of gametophytic sex expression in the fern Ceratopteris thalictroides
Source: PLoS One. 2019 Aug 19;14(8):e0221470. doi: 10.1371/journal.pone.0221470 (PMC6699692; doi:10.1371/journal.pone.0221470)
Supplement: S1 Table — (XLSX) [file pone.0221470.s001.xlsx]

## Sheet: Sheet1
S1 Table. Gametophyte size and cell number of C. thalictroides.
		Gametophyte size (mm)		Number of vegetative cell	Number of sex organs
		Length	Width
Hermaphrodite	Mean	1.4	2.1	473.3	2.671
	SD	0.45	0.42	238	2.16
Male	Mean	0.65	0.32	25.5	24.172
	SD	0.12	0.02	8.41	9.06
1 The number of archegonia; 2 the number of antheridia.
